# Supplementary material for: Electrospun PAN/PVA-CS Membranes with Asymmetric Wettability for Simultaneous Emulsion Separation and Dye Removal
Source: Membranes (Basel). 2026 Jun 29;16(7):224. doi: 10.3390/membranes16070224 (PMC13413893; doi:10.3390/membranes16070224)
Supplement: Supplementary file 1 [file membranes-16-00224-s001.zip]

Archive with 1 entries (1 files):
- membranes-4362736-supplementary.pdf
